# Supplementary material for: Changes in Serum Levels of Ketone Bodies and Human Chorionic Gonadotropin during Pregnancy in Relation to the Neonatal Body Shape: A Retrospective Analysis
Source: Nutrients. 2022 May 9;14(9):1971. doi: 10.3390/nu14091971 (PMC9099686; doi:10.3390/nu14091971)
Supplement: Supplementary file 1 [file nutrients-14-01971-s001.zip]

Archive with 1 entries (1 files):
- nutrients-1675626-supplementary.pdf
